# Supplementary material for: Loss of Ubiquitin Carboxy-Terminal Hydrolase L1 Impairs Long-Term Differentiation Competence and Metabolic Regulation in Murine Spermatogonial Stem Cells
Source: Cells. 2021 Aug 31;10(9):2265. doi: 10.3390/cells10092265 (PMC8465610; doi:10.3390/cells10092265)
Supplement: Supplementary file 1 [file cells-10-02265-s001.zip]

Archive with 1 entries (1 files):
- cells-1271916-supplementary.pdf
